# Supplementary material for: Genome-wide analysis of the C3H zinc finger family reveals its functions in salt stress responses of Pyrus betulaefolia
Source: PeerJ. 2020 Jun 11;8:e9328. doi: 10.7717/peerj.9328 (PMC7293859; doi:10.7717/peerj.9328)
Supplement: Table S1 [file peerj-08-9328-s001.xlsx]

## Sheet: Table S1
Table S1 Primers used in this paper.
Gene name	Gene ID	Forward primer	Reverse primer
PbeC3H2	GWHPAAYT026042	TTCAACTGTTTCTAAGGGTGGTGT	CTGATGTATGCTAAGGCAGTGAGA
PbeC3H27	GWHPAAYT013276	TGGTGAGTGTCCTTACGGTGAT	CCAGATTGAACTGCCTTTGACC
PbeC3H30	GWHPAAYT047287	CTACAAAGCAAGGCTCAGGTCA	TGAGCCTGGCTTGACCGTAT
PbeC3H32	GWHPAAYT057935	AACAGGTGGATTCTGGAAATAAGT	GCTGAGGGTCGTTGAAGTATTG
PbeC3H34	GWHPAAYT037439	CGTGCTATGGTTTCCTGATTT	ATTCGGATGGCAAGATACTCG
PbeC3H42	GWHPAAYT024365	TGATTCGGAACTCTACTACTACGG	TGTCTCCTGTGGCTTGATTGG
PbeC3H47	GWHPAAYT039624	GAAAGGGAGTGGGAGGAAGC	AACATGCGAATGGCAACGAG
PbeC3H59	GWHPAAYT001887	CAAATAGGCTCTACTCTGGTTCAA	CGCACAGTAAGACTGGCTTGG
PbeC3H67	GWHPAAYT007452	GTTGATCCTCCACGAAACGG	GAAAGGCTCTGAAGCAGGCATA
PbeC3H77	GWHPAAYT056600	AATGACAGACCCAGAAACGAAG	AAGTGTCGGGCAGTGGAGTA
PbeC3H81	GWHPAAYT008775	AACTATGCCTTTCGTGTCCTCC	GAGACCCAAACCCAGAAGATC
PbeC3H82	GWHPAAYT049718	GAACCAGCTTCGTTCGAGTTAC	TGAAACTCTGGCTCCGCTGT
PbeC3H88	GWHPAAYT034763	CTCAACCCTCGCAACAACGT	CCTCCGTTGTTAGGGTTATGC
PbeC3H92	GWHPAAYT043550	CTCCAATGTTTCCACCACCC	CTTCTGAGTCTCGCCGTTTCTT
PbeC3H96	GWHPAAYT011456	CTGCGGCTGATTGGGTTAG	GCAGGCATGAGGCAAGTCAG
PbeC3H101	GWHPAAYT041019	ATGTGGACTTATCAATCGGCTTAC	CTGGCGTTCCTCAGGTGTCTTT
PbeC3H110	GWHPAAYT020685	ATATCACTGTTTCCGAACCAAGA	CCAACCTCCTCATCACTAACATC
PbeC3H113	GWHPAAYT021795	GATCGTGGTTTCCAGAATAGGG	TGTCGTTTGAGAATTGAGACCC
