# Supplementary material for: Genome-wide analysis of the C3H zinc finger family reveals its functions in salt stress responses of Pyrus betulaefolia
Source: PeerJ. 2020 Jun 11;8:e9328. doi: 10.7717/peerj.9328 (PMC7293859; doi:10.7717/peerj.9328)
Supplement: Table S2 [file peerj-08-9328-s002.xlsx]

## Sheet: Table S2
Table S2 The characteristics of C3H family members in Pear (P. bretschneideri).
Gene ID	Position	No of C3H motif	Length OF AA	No. of introns	pI	Mw(kDa)
Pbr010247.1	Chr10:952503-958320(-)	6	511	12	7.51	55.6172
Pbr031038.1	scaffold541.0:187492-190412(+)	5	473	6	8.62	50.2789
Pbr011225.1	Chr16:7038306-7041165(-)	5	473	6	8.71	50.2019
Pbr014832.1	Chr13:12233882-12236789(-)	5	472	6	8.62	50.295
Pbr005182.1	Chr9:15251781-15255822(-)	5	462	6	8.61	50.1982
Pbr023999.1	Chr6:5707273-5711605(+)	5	532	5	4.84	58.9507
Pbr022799.2	Chr3:1542014-1546115(-)	5	571	8	8.92	61.6488
Pbr028600.1	Chr4:26132-29271(+)	5	442	6	8.63	47.9952
Pbr036964.1	Chr14:13287626-13291217(+)	5	641	5	4.83	70.6895
Pbr036963.1	Chr14:13292293-13313600(+)	5	1182	11	6.12	130.726
Pbr031401.1	Chr16:18202507-18206096(+)	3	344	1	7.12	37.9729
Pbr010595.1	Chr15:13149698-13151434(-)	3	340	1	8.27	38.1977
Pbr013867.2	Chr6:19393664-19397369(+)	3	344	1	7.12	37.9029
Pbr019244.1	Chr2:3744666-3747525(+)	3	296	2	9.25	30.9948
Pbr032568.1	Chr9:3222109-3223151(-)	2	307	1	6.46	34.6535
Pbr004096.1	scaffold1194.0.1:74558-77676(+)	3	302	2	9.32	31.972
Pbr003296.1	Chr11:22387902-22391020(-)	3	302	2	9.32	32.002
Pbr037100.1	Chr17:4129301-4130315(-)	2	297	1	7.13	33.3702
Pbr035834.1	Chr12:16550387-16553332(+)	3	301	2	9.37	31.4062
Pbr042646.1	Chr3:18948564-18951736(+)	3	302	2	9.34	32.0161
Pbr013366.1	Chr3:20700391-20701725(-)	2	332	1	6.6	37.4278
Pbr036962.1	Chr14:13327518-13337380(+)	3	733	16	5.22	83.3384
Pbr004931.1	Chr2:9234234-9238695(+)	4	362	5	7.97	40.2915
Pbr028771.1	Chr13:1736758-1738019(-)	2	341	1	6.41	38.1495
Pbr023818.1	Chr7:590332-593914(-)	4	409	4	6.77	46.2184
Pbr004445.1	Chr3:13078276-13079990(+)	2	314	4	9.59	36.4413
Pbr027977.1	Chr11:19365434-19367966(+)	2	310	4	9.52	36.6694
Pbr004804.1	Chr3:13078276-13079990(+)	2	314	4	9.59	36.4413
Pbr016816.1	Chr14:3363529-3366087(-)	2	325	4	9.48	37.9637
Pbr042019.2	Chr5:23330768-23337835(+)	2	715	8	7.84	82.7858
Pbr026370.1	scaffold424.0:380410-386629(-)	2	1014	13	6.11	114.554
Pbr001036.1	Chr2:11785181-11786908(-)	2	270	1	9.4	30.331
Pbr033225.1	Chr15:31116432-31127211(+)	2	1219	12	7.38	140.075
Pbr015956.1	scaffold235.0:375752-376896(+)	1	317	2	6.57	35.7666
Pbr003769.1	Chr2:11785181-11786908(-)	2	270	1	9.4	30.331
Pbr029461.1	Chr15:43233358-43244543(-)	2	1313	14	7.86	151.103
Pbr027455.1	Chr1:3672551-3673755(-)	1	316	2	6.25	35.9598
Pbr015628.1	Chr15:14791336-14795348(-)	3	983	6	5.8	107.401
Pbr003767.1	scaffold1172.0:17041-18518(+)	2	270	1	9.16	30.298
Pbr015608.1	Chr15:14915307-14918723(+)	2	606	9	6.31	67.5469
Pbr026044.1	Chr12:3686765-3688614(-)	2	147	4	6.27	16.6764
Pbr041460.1	Chr2:18614321-18617636(+)	2	606	9	6.55	67.1615
Pbr029260.1	Chr8:13972969-13974087(+)	2	372	0	8.43	41.0132
Pbr000923.1	Chr3:26723750-26725565(+)	1	468	2	8.89	54.9466
Pbr016228.1	Chr10:4253498-4256676(+)	1	769	4	5.18	84.9721
Pbr032769.1	Chr1:8270930-8274482(-)	2	433	8	7.86	46.9812
Pbr013918.1	Chr7:13063645-13067148(-)	2	434	8	7.14	47.2105
Pbr015556.1	Chr15:15275841-15277104(-)	2	396	1	6.83	43.4345
Pbr019807.1	Chr15:6767522-6768643(-)	2	373	0	7.16	41.2203
Pbr000394.1	Chr5:25666561-25669944(+)	1	837	4	5.15	92.9435
Pbr025623.1	Chr11:20476365-20481545(-)	1	830	13	5.52	90.6594
Pbr012679.1	scaffold195.0:122960-123862(+)	2	300	0	7.86	34.7892
Pbr004639.2	Chr3:17684173-17689379(-)	1	830	13	5.44	90.6763
Pbr009694.1	Chr7:1730754-1733639(+)	1	711	7	5.85	76.793
Pbr022935.1	Chr2:6932720-6935654(-)	1	720	7	6.04	77.2826
Pbr022372.1	Chr10:25044041-25049181(+)	1	676	9	6.16	74.9142
Pbr006914.1	Chr11:10140316-10143184(+)	1	622	6	6.17	69.1378
Pbr006913.1	Chr11:10167810-10172044(+)	1	690	6	5.83	75.7845
Pbr017190.1	Chr3:8573137-8576996(-)	1	684	6	5.86	75.1569
Pbr002997.1	scaffold1121.0:54955-59190(+)	1	688	6	5.75	75.7064
Pbr018821.1	Chr2:370631-373000(+)	2	457	6	9.09	49.6107
Pbr041404.1	Chr3:6448012-6450717(-)	1	556	6	6.21	62.8656
Pbr010912.1	Chr7:11434760-11436751(+)	2	663	0	7.5	72.7099
Pbr010599.1	Chr15:13130107-13132657(-)	3	572	2	7.28	64.0108
Pbr015419.1	Chr11:6327334-6328344(+)	2	336	0	7.59	36.853
Pbr025381.1	scaffold400.0:197194-199392(+)	2	732	0	6.05	79.6558
Pbr031181.1	Chr14:4816044-4818242(-)	2	732	0	6.05	79.6297
Pbr032113.1	scaffold573.0:226995-229205(-)	2	736	0	6.08	79.9822
Pbr032118.1	scaffold573.0:115807-118017(-)	2	736	0	6.08	79.9822
Pbr012205.3	Chr16:3950862-3954033(-)	3	740	2	5.53	82.7475
Pbr033729.1	Chr11:26613849-26615960(-)	2	703	0	5.54	76.784
Pbr042193.1	Chr3:26537081-26539216(-)	2	711	0	5.72	77.6745
Pbr027518.1	Chr9:10060929-10063814(-)	1	539	8	9.22	61.1235
Pbr027525.1	Chr9:10113881-10116766(-)	1	539	8	9.22	61.1235
Pbr027532.1	Chr9:10166512-10169397(-)	1	539	8	9.22	61.1235
Pbr005488.1	Chr12:20791581-20793884(+)	1	247	3	9.83	29.2448
Pbr042107.2	Chr5:23982006-23987846(+)	3	671	6	6.38	73.4784
Pbr005856.1	Chr15:2635832-2639812(-)	1	428	3	6.09	46.483
Pbr022353.1	Chr10:24816110-24828186(-)	1	1664	9	4.75	180.386
Pbr009535.1	Chr1:7066816-7068813(+)	2	665	0	7.85	72.931
Pbr017191.1	Chr3:8591223-8594153(-)	1	619	7	5.96	68.8705
Pbr008285.1	scaffold369.0:188561-191204(-)	2	359	7	5.41	40.8789
Pbr028078.1	Chr8:14840600-14852392(-)	1	1423	10	5.08	155.863
Pbr022123.2	Chr15:19122537-19125611(-)	1	481	4	9.43	52.3002
Pbr032260.3	Chr17:8611958-8614525(-)	1	562	6	6.01	63.7238
Pbr017809.1	Chr3:7547399-7549168(+)	2	556	1	8.35	61.8785
Pbr005268.1	Chr9:14735950-14738925(-)	1	562	6	6.5	64.0273
Pbr022137.1	Chr15:19307957-19314153(+)	1	1421	8	5.69	155.84
Pbr022042.1	Chr1:5321048-5323172(-)	1	503	2	8.34	55.8134
Pbr021486.1	Chr10:1711280-1719505(-)	5	1607	10	8.74	174.372
Pbr019257.1	Chr9:20914030-20920251(+)	1	1098	12	6.35	121.512
Pbr036478.1	Chr8:16044160-16046666(-)	1	501	4	5.23	55.469
Pbr036544.1	Chr8:16443123-16445572(-)	1	501	3	5.18	55.426
Pbr027925.2	Chr15:10529154-10537302(-)	5	1959	9	8.91	214.285
Pbr012221.1	Chr16:4041598-4043678(-)	1	464	2	6.26	52.8344
Pbr024440.1	Chr9:21712669-21718503(+)	1	939	5	6.04	102.159
Pbr037480.1	Chr10:3079722-3085622(-)	3	632	7	6.19	69.6293
Pbr027011.1	Chr17:24477116-24482142(-)	1	941	3	6.39	102.273
Pbr007198.1	Chr14:15220331-15224330(+)	1	968	3	8.88	107.196
