# Supplementary material for: Genome-wide analysis of the C3H zinc finger family reveals its functions in salt stress responses of Pyrus betulaefolia
Source: PeerJ. 2020 Jun 11;8:e9328. doi: 10.7717/peerj.9328 (PMC7293859; doi:10.7717/peerj.9328)
Supplement: Table S3 [file peerj-08-9328-s003.xlsx]

## Sheet: Table S3
Table S3 Orthologous and paralogous gene pairs in P. betulaefolia and apple C3H family.
Gene 1	Gene 2	Ks	Ka	Ka/Ks	MYA
PbeC3H97	MD04G1114100	0.0764	0.0105	0.137435	4.12527
PbeC3H41	MD17G1204700	0.0512	0.0302	0.589844	2.76458
PbeC3H52	MD17G1205200	0.0878	0.0301	0.342825	4.74082
PbeC3H14	MD15G1175900	0.078	0.0184	0.235897	4.21166
PbeC3H13	MD02G1035700	0.0691	0.0069	0.0998553	3.7311
PbeC3H15	MD06G1036400	0.0668	0.0046	0.0688623	3.60691
PbeC3H67	MD11G1134700	0.0318	0.007	0.220126	1.71706
PbeC3H68	MD03G1116700	0.0658	0.0258	0.392097	3.55292
PbeC3H30	MD07G1008500	0.0394	0.0201	0.510152	2.12743
PbeC3H28	MD02G1313900	0.081	0.0184	0.22716	4.37365
PbeC3H20	MD09G1257000	0.0993	0.017	0.171198	5.36177
PbeC3H23	MD17G1250600	0.0705	0.0204	0.289362	3.8067
PbeC3H27	MD13G1034100	0.064	0.0233	0.364063	3.45572
PbeC3H25	MD16G1035800	0.0737	0.0124	0.16825	3.97948
PbeC3H109	MD09G1050300	0.0643	0.0233	0.362364	3.47192
PbeC3H70	MD02G1298200	0.0428	0.012	0.280374	2.31102
PbeC3H75	MD11G1189200	0.0604	0.0084	0.139073	3.26134
PbeC3H74	MD03G1171700	0.0427	0.0192	0.449649	2.30562
PbeC3H73	MD11G1189300	0.0914	0.0497	0.543764	4.93521
PbeC3H78	MD03G1171800	0.0324	0.0113	0.348765	1.74946
PbeC3H103	MD09G1123600	0.0473	0.0048	0.10148	2.554
PbeC3H80	MD03G1188600	0.0507	0.0157	0.309665	2.73758
PbeC3H60	MD10G1291300	0.0264	0.0154	0.583333	1.42549
PbeC3H66	MD05G1311700	0.0177	0.0389	2.19774	0.955724
PbeC3H110	MD15G1133400	0.0788	0.0156	0.19797	4.25486
PbeC3H21	MD12G1059600	0.0447	0.0139	0.310962	2.41361
PbeC3H19	MD14G1058500	0.0991	0.0104	0.104945	5.35097
PbeC3H22	MD11G1017100	0.0579	0.0069	0.119171	3.12635
PbeC3H24	MD03G1016300	0.1075	0.021	0.195349	5.80454
PbeC3H3	MD13G1171100	0.1146	0.0702	0.612565	6.1879
PbeC3H2	MD16G1172700	0.058	0.0363	0.625862	3.13175
PbeC3H91	MD10G1253900	0.0709	0.0171	0.241185	3.82829
PbeC3H92	MD05G1274200	0.0495	0.009	0.181818	2.67279
PbeC3H46	MD15G1209300	0.0447	0.0246	0.550336	2.41361
PbeC3H93	MD10G1064000	0.0711	0.0396	0.556962	3.83909
PbeC3H90	MD02G1135700	0.0645	0.0389	0.603101	3.48272
PbeC3H113	MD15G1249200	0.055	0.0143	0.26	2.96976
PbeC3H8	MD11G1301200	0.039	0.0072	0.184615	2.10583
PbeC3H9	MD03G1280300	0.0387	0.0369	0.953488	2.08963
PbeC3H116	MD14G1213100	0.0624	0.0141	0.225962	3.36933
PbeC3H1	MD10G1219700	0.0291	0.0047	0.161512	1.57127
PbeC3H72	MD12G1202300	0.0644	0.0046	0.0714286	3.47732
PbeC3H4	MD09G1115400	0.0362	0.0168	0.464088	1.95464
PbeC3H6	MD04G1244100	0.1248	0.0258	0.206731	6.73866
PbeC3H12	MD14G1165100	0.0775	0.0433	0.55871	4.18467
PbeC3H10	MD14G1165500	0.0934	0.0282	0.301927	5.0432
PbeC3H115	MD17G1029900	0.0444	0.0176	0.396396	2.39741
PbeC3H114	MD09G1028400	0.0714	0.0212	0.296919	3.85529
PbeC3H105	MD07G1175800	0.0748	0.0171	0.22861	4.03888
PbeC3H112	MD16G1006600	0.0658	0.0062	0.0942249	3.55292
PbeC3H83	MD14G1068200	0.0347	0.0113	0.325648	1.87365
PbeC3H85	MD12G1068100	0.0706	0.0037	0.0524079	3.8121
PbeC3H87	MD11G1072800	0.0715	0.0037	0.0517483	3.86069
PbeC3H88	MD03G1068400	0.0722	0	0	3.89849
PbeC3H95	MD01G1154000	0.0468	0	0	2.527
PbeC3H82	MD07G1222900	0.0719	0	0	3.88229
PbeC3H63	MD07G1248000	0.0121	0.011	0.909091	0.653348
PbeC3H65	MD15G1062500	0.0956	0.0151	0.15795	5.16199
PbeC3H62	MD09G1243500	0.0882	0.0223	0.252834	4.76242
PbeC3H56	MD17G1235500	0.0751	0.0111	0.147803	4.05508
PbeC3H64	MD02G1069500	0.0737	0	0	3.97948
PbeC3H81	MD15G1201300	0.0743	0.0338	0.454913	4.01188
PbeC3H40	MD15G1442300	0.0844	0.028	0.331754	4.55724
PbeC3H61	MD07G1262400	0.0433	0.0149	0.344111	2.33801
PbeC3H59	MD01G1195600	0.0212	0	0	1.14471
PbeC3H79	MD02G1195200	0.0436	0.0074	0.169725	2.35421
PbeC3H86	MD16G1008200	0.0256	0.0212	0.828125	1.38229
PbeC3H33	MD14G1014800	0.0744	0	0	4.01728
PbeC3H36	MD03G1134200	0.0763	0	0	4.11987
PbeC3H31	MD11G1156400	0.1019	0.0071	0.0696762	5.50216
PbeC3H58	MD03G1072000	0.0964	0.0556	0.576763	5.20518
PbeC3H57	MD11G1076000	0.0901	0.0649	0.720311	4.86501
PbeC3H43	MD07G1148000	0.0855	0.0171	0.2	4.61663
PbeC3H47	MD04G1169800	0.0559	0.0122	0.218247	3.01836
PbeC3H45	MD01G1079100	0.037	0.0048	0.12973	1.99784
PbeC3H108	MD08G1051900	0.0625	0.0049	0.0784	3.37473
PbeC3H51	MD15G1207600	0.067	0.0121	0.180597	3.61771
PbeC3H49	MD02G1080200	0.0375	0.0048	0.128	2.02484
PbeC3H99	MD15G1247000	0.0689	0.0245	0.355588	3.7203
PbeC3H94	MD15G1014600	0.0433	0.0158	0.364896	2.33801
PbeC3H98	MD02G1134000	0.099	0.0159	0.160606	5.34557
PbeC3H102	MD09G1177700	0.0829	0.0304	0.366707	4.47624
PbeC3H5	MD06G1159100	0.0791	0.0413	0.522124	4.27106
PbeC3H104	MD01G1113600	0.0295	0	0	1.59287
PbeC3H100	MD07G1181600	0.037	0.0052	0.140541	1.99784
PbeC3H96	MD12G1126400	0.0601	0.0176	0.292845	3.24514
PbeC3H34	MD03G1287700	0.0406	0.0143	0.352217	2.19222
PbeC3H14	PbeC3H13	0.2462	0.0337	0.136881	13.2937
PbeC3H15	PbeC3H16	0.12	0.0377	0.314167	6.47948
PbeC3H67	PbeC3H68	0.1942	0.0211	0.108651	10.486
PbeC3H30	PbeC3H28	0.1485	0.0397	0.26734	8.01836
PbeC3H27	PbeC3H25	0.2386	0.0395	0.165549	12.8834
PbeC3H73	PbeC3H78	0.1814	0.0475	0.261852	9.79482
PbeC3H75	PbeC3H74	0.2367	0.039	0.164766	12.7808
PbeC3H103	PbeC3H107	0.1874	0.0466	0.248666	10.1188
PbeC3H60	PbeC3H66	0.1386	0.0647	0.466811	7.4838
PbeC3H21	PbeC3H19	0.1784	0.028	0.156951	9.63283
PbeC3H22	PbeC3H24	0.1822	0.0316	0.173436	9.83801
PbeC3H3	PbeC3H2	0.1498	0.0696	0.464619	8.08855
PbeC3H91	PbeC3H92	0.1448	0.0335	0.231354	7.81857
PbeC3H93	PbeC3H101	0.1717	0.0799	0.465347	9.27106
PbeC3H90	PbeC3H113	0.2052	0.0749	0.36501	11.0799
PbeC3H8	PbeC3H9	0.1125	0.0406	0.360889	6.07451
PbeC3H4	PbeC3H7	0.1981	0.0435	0.219586	10.6965
PbeC3H12	PbeC3H26	0.138	0.0654	0.473913	7.4514
PbeC3H115	PbeC3H114	0.1069	0.0618	0.57811	5.77214
PbeC3H83	PbeC3H85	0.1085	0.0037	0.0341014	5.85853
PbeC3H95	PbeC3H82	0.1373	0.0112	0.0815732	7.41361
PbeC3H65	PbeC3H55	0.2042	0.0189	0.0925563	11.0259
PbeC3H62	PbeC3H56	0.3071	0.0375	0.12211	16.5821
PbeC3H64	PbeC3H69	0.2158	0.0149	0.0690454	11.6523
PbeC3H87	PbeC3H88	0.3592	0.0112	0.0311804	19.3952
PbeC3H61	PbeC3H59	0.1126	0.0225	0.199822	6.07991
PbeC3H86	PbeC3H89	0.1085	0.0212	0.195392	5.85853
PbeC3H37	PbeC3H31	0.1893	0.0143	0.0755415	10.2214
PbeC3H58	PbeC3H57	0.2101	0.0983	0.467872	11.3445
PbeC3H43	PbeC3H45	0.2562	0.0146	0.0569867	13.8337
PbeC3H29	PbeC3H54	0.1416	0.083	0.586158	7.64579
PbeC3H51	PbeC3H49	0.1519	0.0344	0.226465	8.20194
PbeC3H99	PbeC3H98	0.2483	0.1018	0.409988	13.4071
PbeC3H96	PbeC3H97	0.189	0.0283	0.149735	10.2052
PbeC3H104	PbeC3H100	0.134	0.007	0.0522388	7.23542
MD03G1116700	MD11G1134700	0.1919	0.027	0.140698	10.3618
MD15G1175900	MD02G1035700	0.1969	0.0254	0.128999	10.6317
MD07G1008500	MD02G1313900	0.1342	0.0416	0.309985	7.24622
MD09G1257000	MD17G1250600	0.287	0.0593	0.20662	15.4968
MD13G1034100	MD16G1035800	0.1549	0.0301	0.194319	8.36393
MD07G1025800	MD02G1298200	0.2011	0.0395	0.19642	10.8585
MD03G1171700	MD11G1189200	0.2237	0.0247	0.110416	12.0788
MD11G1189300	MD03G1171800	0.2275	0.0859	0.377582	12.284
MD10G1291300	MD05G1311700	0.117	0.0593	0.506838	6.31749
MD14G1058500	MD12G1059600	0.1762	0.0227	0.128831	9.51404
MD11G1017100	MD03G1016300	0.1682	0.0173	0.102854	9.08207
MD13G1171100	MD16G1172700	0.2083	0.102	0.489678	11.2473
MD10G1253900	MD05G1274200	0.1598	0.0242	0.151439	8.62851
MD02G1135700	MD15G1249200	0.1854	0.0939	0.506472	10.0108
MD03G1278900	MD11G1301200	0.1125	0.0482	0.428444	6.07451
MD03G1279700	MD03G1279200	0.1445	0.1087	0.752249	7.80238
MD09G1115400	MD17G1107000	0.2042	0.0412	0.201763	11.0259
MD12G1259900	MD04G1244100	0.1243	0.0211	0.169751	6.71166
MD14G1165300	MD14G1165100	0.1092	0.0969	0.887363	5.89633
MD14G1165500	MD06G1159200	0.1886	0.0889	0.471368	10.1836
MD07G1175800	MD01G1110000	0.1806	0.0203	0.112403	9.75162
MD12G1068100	MD14G1068200	0.1094	0.0113	0.103291	5.90713
MD01G1154000	MD07G1222900	0.1643	0.0112	0.068168	8.87149
MD17G1235500	MD09G1243500	0.283	0.0262	0.0925795	15.2808
MD02G1069500	MD15G1201300	0.186	0.03	0.16129	10.0432
MD08G1075000	MD15G1062500	0.2512	0.0189	0.0752389	13.5637
MD01G1195600	MD07G1262400	0.1381	0.0225	0.162925	7.4568
MD05G1054400	MD10G1062000	0.1578	0.029	0.183777	8.52052
MD03G1134200	MD11G1156400	0.2228	0.0215	0.0964991	12.0302
MD14G1014800	MD12G1016800	0.101	0	0	5.45356
MD03G1072000	MD11G1076000	0.1551	0.0867	0.558994	8.37473
MD07G1148000	MD01G1079100	0.2919	0.0221	0.0757109	15.7613
MD15G1207600	MD02G1080200	0.1514	0.037	0.244386	8.17495
MD15G1014600	MD08G1015700	0.1635	0.0555	0.33945	8.82829
MD15G1247000	MD02G1134000	0.2104	0.0949	0.451046	11.3607
MD01G1113600	MD07G1181600	0.1606	0.0087	0.0541719	8.67171
MD12G1126400	MD04G1114100	0.1877	0.0301	0.160362	10.135
Note, Ka, non-synonymous substitution rate; Ks, synonymous substitution rate; MYA, Million years ago.
