# Supplementary material for: Genome-wide analysis of the C3H zinc finger family reveals its functions in salt stress responses of Pyrus betulaefolia
Source: PeerJ. 2020 Jun 11;8:e9328. doi: 10.7717/peerj.9328 (PMC7293859; doi:10.7717/peerj.9328)
Supplement: Table S4 [file peerj-08-9328-s004.xlsx]

## Sheet: Table S4
Table S4. GO analysis of the C3H genes.
Gene name	Gene ID	Protein ID	Group	Pfam:pfam_Name	Pfam:pfam_Description	GO:biological_process	GO:cellular_component	GO:molecular_function
PbeC3H1	Chr10.g14835	GWHPAAYT004872	b	zf-CCCH	Zinc finger C-x8-C-x5-C-x3-H type (and similar).	GO:0061158|3'-UTR-mediated mRNA destabilization;GO:0001709|cell fate determination;GO:0009908|flower development;GO:0006397|mRNA processing;	GO:0005829|cytosol;GO:0016607|nuclear speck;GO:0005634|nucleus;	GO:0003677|DNA binding;GO:0046872|metal ion binding;GO:0003730|mRNA 3'-UTR binding;GO:0003723|RNA binding;
PbeC3H2	Chr16.g29845	GWHPAAYT026042	c	zf-CCCH	Zinc finger C-x8-C-x5-C-x3-H type (and similar).	.	GO:0005634|nucleus;	GO:0003677|DNA binding;GO:0046872|metal ion binding;GO:0003729|mRNA binding;
PbeC3H3	Chr13.g22903	GWHPAAYT014629	a	zf-CCCH	Zinc finger C-x8-C-x5-C-x3-H type (and similar).	.	GO:0005634|nucleus;	GO:0003677|DNA binding;GO:0046872|metal ion binding;GO:0003729|mRNA binding;
PbeC3H4	Chr9.g46359	GWHPAAYT054422	d	zf-CCCH	Zinc finger C-x8-C-x5-C-x3-H type (and similar).	.	GO:0005634|nucleus;	GO:0003677|DNA binding;GO:0046872|metal ion binding;GO:0003729|mRNA binding;GO:0004518|nuclease activity;
PbeC3H5	Chr6.g51550	GWHPAAYT046338	d	SMC_N	RecF/RecN/SMC N terminal domain. This domain is found at the N terminus of SMC proteins. The SMC (structural maintenance of chromosomes) superfamily proteins have ATP-binding domains at the N- and C-termini, and two extended coiled-coil domains separated by a hinge in the middle. The eukaryotic SMC proteins form two kind of heterodimers: the SMC1/SMC3 and the SMC2/SMC4 types. These heterodimers c…	.	GO:0005634|nucleus;	GO:0003677|DNA binding;GO:0046872|metal ion binding;
PbeC3H6	Chr12.g34984	GWHPAAYT012885		zf-CCCH	Zinc finger C-x8-C-x5-C-x3-H type (and similar).	.	GO:0005634|nucleus;	GO:0003677|DNA binding;GO:0046872|metal ion binding;
PbeC3H7	Chr17.g25662	GWHPAAYT028883		zf-CCCH	Zinc finger C-x8-C-x5-C-x3-H type (and similar).	.	GO:0005634|nucleus;	GO:0003677|DNA binding;GO:0046872|metal ion binding;GO:0003729|mRNA binding;GO:0004518|nuclease activity;
PbeC3H8	Chr11.g13293	GWHPAAYT009701	d	zf-CCCH	Zinc finger C-x8-C-x5-C-x3-H type (and similar).	.	GO:0005634|nucleus;	GO:0003677|DNA binding;GO:0046872|metal ion binding;GO:0003729|mRNA binding;
PbeC3H9	Chr3.g17698	GWHPAAYT037374	a	zf-CCCH	Zinc finger C-x8-C-x5-C-x3-H type (and similar).	.	GO:0005634|nucleus;	GO:0003677|DNA binding;GO:0046872|metal ion binding;GO:0003729|mRNA binding;
PbeC3H10	Chr14.g49724	GWHPAAYT018571	d	zf-CCCH	Zinc finger C-x8-C-x5-C-x3-H type (and similar).	.	GO:0005634|nucleus;	GO:0003677|DNA binding;GO:0046872|metal ion binding;
PbeC3H11	Chr14.g49723	GWHPAAYT018570	d	zf-CCCH	Zinc finger C-x8-C-x5-C-x3-H type (and similar).	.	GO:0005634|nucleus;	GO:0003677|DNA binding;GO:0046872|metal ion binding;
PbeC3H12	Chr14.g49722	GWHPAAYT018569		zf-CCCH	Zinc finger C-x8-C-x5-C-x3-H type (and similar).	.	GO:0005634|nucleus;	GO:0003677|DNA binding;GO:0046872|metal ion binding;
PbeC3H13	Chr2.g41412	GWHPAAYT031393		zf-CCCH	Zinc finger C-x8-C-x5-C-x3-H type (and similar).	GO:0061158|3'-UTR-mediated mRNA destabilization;GO:0006355|regulation of transcription, DNA-templated;	GO:0005829|cytosol;	GO:0003677|DNA binding;GO:0003700|transcription factor activity, sequence-specific DNA binding;GO:0046872|metal ion binding;GO:0003730|mRNA 3'-UTR binding;
PbeC3H14	Chr15.g03277	GWHPAAYT021136	d	zf-CCCH	Zinc finger C-x8-C-x5-C-x3-H type (and similar).	GO:0061158|3'-UTR-mediated mRNA destabilization;GO:0006355|regulation of transcription, DNA-templated;	GO:0005829|cytosol;	GO:0003677|DNA binding;GO:0003700|transcription factor activity, sequence-specific DNA binding;GO:0046872|metal ion binding;GO:0003730|mRNA 3'-UTR binding;
PbeC3H15	Chr6.g53085	GWHPAAYT044803	a	zf-CCCH	Zinc finger C-x8-C-x5-C-x3-H type (and similar).	GO:0061158|3'-UTR-mediated mRNA destabilization;	GO:0005829|cytosol;	GO:0003677|DNA binding;GO:0046872|metal ion binding;GO:0003730|mRNA 3'-UTR binding;
PbeC3H16	Chr16.g28531	GWHPAAYT027356	e	zf-RING_2	Ring finger domain.	GO:0061158|3'-UTR-mediated mRNA destabilization;	GO:0005829|cytosol;	GO:0003677|DNA binding;GO:0046872|metal ion binding;GO:0003730|mRNA 3'-UTR binding;
PbeC3H17	Chr6.g51553	GWHPAAYT046335		zf-CCCH	Zinc finger C-x8-C-x5-C-x3-H type (and similar).	.	GO:0005634|nucleus;	GO:0003677|DNA binding;GO:0046872|metal ion binding;
PbeC3H18	Chr4.g40856	GWHPAAYT040308	b	zf-CCCH	Zinc finger C-x8-C-x5-C-x3-H type (and similar).	.	GO:0005634|nucleus;	GO:0003677|DNA binding;GO:0046872|metal ion binding;
PbeC3H19	Chr14.g48295	GWHPAAYT017142	d	KH_1	KH domain. KH motifs bind RNA in vitro. Autoantibodies to Nova, a KH domain protein, cause paraneoplastic opsoclonus ataxia.	.	.	GO:0003677|DNA binding;GO:0046872|metal ion binding;GO:0003723|RNA binding;
PbeC3H20	Chr9.g44608	GWHPAAYT056173	d	zf-CCCH	Zinc finger C-x8-C-x5-C-x3-H type (and similar).	GO:0061158|3'-UTR-mediated mRNA destabilization;	GO:0005829|cytosol;	GO:0003677|DNA binding;GO:0046872|metal ion binding;GO:0003730|mRNA 3'-UTR binding;
PbeC3H21	Chr12.g37456	GWHPAAYT010413	d	KH_1	KH domain. KH motifs bind RNA in vitro. Autoantibodies to Nova, a KH domain protein, cause paraneoplastic opsoclonus ataxia.	.	.	GO:0003677|DNA binding;GO:0046872|metal ion binding;GO:0003723|RNA binding;
PbeC3H22	Chr11.g09802	GWHPAAYT006210	d	KH_1	KH domain. KH motifs bind RNA in vitro. Autoantibodies to Nova, a KH domain protein, cause paraneoplastic opsoclonus ataxia.	.	.	GO:0003677|DNA binding;GO:0046872|metal ion binding;GO:0003723|RNA binding;
PbeC3H23	Chr17.g27440	GWHPAAYT030661	d	zf-CCCH	Zinc finger C-x8-C-x5-C-x3-H type (and similar).	GO:0061158|3'-UTR-mediated mRNA destabilization;	GO:0005829|cytosol;	GO:0003677|DNA binding;GO:0046872|metal ion binding;GO:0003730|mRNA 3'-UTR binding;
PbeC3H24	Chr3.g20704	GWHPAAYT034368	d	KH_1	KH domain. KH motifs bind RNA in vitro. Autoantibodies to Nova, a KH domain protein, cause paraneoplastic opsoclonus ataxia.	.	.	GO:0003677|DNA binding;GO:0046872|metal ion binding;GO:0003723|RNA binding;
PbeC3H25	Chr16.g31153	GWHPAAYT024734	d	zf-CCCH	Zinc finger C-x8-C-x5-C-x3-H type (and similar).	GO:0061158|3'-UTR-mediated mRNA destabilization;GO:0006355|regulation of transcription, DNA-templated;	GO:0005829|cytosol;	GO:0003700|transcription factor activity, sequence-specific DNA binding;GO:0046872|metal ion binding;GO:0003730|mRNA 3'-UTR binding;GO:0044212|transcription regulatory region DNA binding;
PbeC3H26	Chr14.g49719	GWHPAAYT018566	d	CAF-1_p150	Chromatin assembly factor 1 complex p150 subunit, N-terminal. CAF-1_p150 is a polypeptide subunit of CAF-1, which functions in depositing newly synthesized and acetylated histones H3/H4 into chromatin during DNA replication and repair. CAF-1_p150 includes the HP1 interaction site, the PEST, KER and ED interacting sites. CAF-1_p150 interacts directly with newly synthesized and acetylated histones …	.	GO:0005634|nucleus;	GO:0003677|DNA binding;GO:0046872|metal ion binding;
PbeC3H27	Chr13.g24256	GWHPAAYT013276	b	zf-CCCH	Zinc finger C-x8-C-x5-C-x3-H type (and similar).	GO:0061158|3'-UTR-mediated mRNA destabilization;GO:0006355|regulation of transcription, DNA-templated;	GO:0005829|cytosol;	GO:0003700|transcription factor activity, sequence-specific DNA binding;GO:0046872|metal ion binding;GO:0003730|mRNA 3'-UTR binding;GO:0044212|transcription regulatory region DNA binding;
PbeC3H28	Chr2.g44096	GWHPAAYT034077	d	zf-RING_2	Ring finger domain.	.	GO:0005634|nucleus;	GO:0003677|DNA binding;GO:0046872|metal ion binding;GO:0016740|transferase activity;
PbeC3H29	Chr1.g58562	GWHPAAYT000077	c	zf-CCCH	Zinc finger C-x8-C-x5-C-x3-H type (and similar).	.	.	GO:0003677|DNA binding;GO:0046872|metal ion binding;
PbeC3H30	Chr7.g34755	GWHPAAYT047287	d	zf-RING_2	Ring finger domain.	.	GO:0005634|nucleus;	GO:0003677|DNA binding;GO:0046872|metal ion binding;GO:0016740|transferase activity;
PbeC3H31	Chr11.g11244	GWHPAAYT007652	d	RRM_1	RNA recognition motif. (a.k.a. RRM, RBD, or RNP domain). The RRM motif is probably diagnostic of an RNA binding protein. RRMs are found in a variety of RNA binding proteins, including various hnRNP proteins, proteins implicated in regulation of alternative splicing, and protein components of snRNPs. The motif also appears in a few single stranded DNA binding proteins. The RRM structure consists o…	GO:0000398|mRNA splicing, via spliceosome;	GO:0005681|spliceosomal complex;GO:0089701|U2AF;	GO:0003677|DNA binding;GO:0046872|metal ion binding;GO:0030628|pre-mRNA 3'-splice site binding;
PbeC3H32	Scaffold13.g47533	GWHPAAYT057935	d	RRM_5	RNA recognition motif. (a.k.a. RRM, RBD, or RNP domain). The RRM motif is probably diagnostic of an RNA binding protein. RRMs are found in a variety of RNA binding proteins, including various hnRNP proteins, proteins implicated in regulation of alternative splicing, and protein components of snRNPs. The motif also appears in a few single stranded DNA binding proteins.	GO:0000398|mRNA splicing, via spliceosome;GO:0048573|photoperiodism, flowering;	GO:0016607|nuclear speck;GO:0005634|nucleus;GO:0005681|spliceosomal complex;GO:0089701|U2AF;	GO:0003677|DNA binding;GO:0046872|metal ion binding;GO:0030628|pre-mRNA 3'-splice site binding;
PbeC3H33	Chr14.g47761	GWHPAAYT016608	d	RRM_5	RNA recognition motif. (a.k.a. RRM, RBD, or RNP domain). The RRM motif is probably diagnostic of an RNA binding protein. RRMs are found in a variety of RNA binding proteins, including various hnRNP proteins, proteins implicated in regulation of alternative splicing, and protein components of snRNPs. The motif also appears in a few single stranded DNA binding proteins.	GO:0000398|mRNA splicing, via spliceosome;GO:0048573|photoperiodism, flowering;	GO:0016607|nuclear speck;GO:0005634|nucleus;GO:0005681|spliceosomal complex;GO:0089701|U2AF;	GO:0003677|DNA binding;GO:0046872|metal ion binding;GO:0030628|pre-mRNA 3'-splice site binding;
PbeC3H34	Chr3.g17633	GWHPAAYT037439	d	Helicase_C	Helicase conserved C-terminal domain. The Prosite family is restricted to DEAD/H helicases, whereas this domain family is found in a wide variety of helicases and helicase related proteins. It may be that this is not an autonomously folding unit, but an integral part of the helicase.	GO:0006396|RNA processing;	GO:0009507|chloroplast;GO:0005737|cytoplasm;GO:0005730|nucleolus;	GO:0005524|ATP binding;GO:0004004|ATP-dependent RNA helicase activity;GO:0003677|DNA binding;GO:0046872|metal ion binding;GO:0003729|mRNA binding;GO:0003723|RNA binding;
PbeC3H35	Chr6.g53490	GWHPAAYT044398	d	Mad3_BUB1_I	Mad3/BUB1 homology region 1. Proteins containing this domain are checkpoint proteins involved in cell division. This region has been shown to be essential for the binding of the binding of BUB1 and MAD3 to CDC20p.	GO:0051754|meiotic sister chromatid cohesion, centromeric;GO:0007094|mitotic spindle assembly checkpoint;	GO:0010369|chromocenter;GO:0000778|condensed nuclear chromosome kinetochore;GO:0005737|cytoplasm;GO:0000776|kinetochore;GO:0005828|kinetochore microtubule;GO:0005815|microtubule organizing center;GO:0005876|spindle microtubule;	GO:0004672|protein kinase activity;
PbeC3H36	Chr3.g19705	GWHPAAYT035367	c	PGG	Domain of unknown function. The PGG domain is named for the highly conserved sequence motif found at the startt of the domain. The function is not known.	GO:0000398|mRNA splicing, via spliceosome;	GO:0005681|spliceosomal complex;GO:0089701|U2AF;	GO:0003677|DNA binding;GO:0046872|metal ion binding;GO:0030628|pre-mRNA 3'-splice site binding;
PbeC3H37	Chr3.g19704	GWHPAAYT035368	b	PGG	Domain of unknown function. The PGG domain is named for the highly conserved sequence motif found at the startt of the domain. The function is not known.	GO:0000398|mRNA splicing, via spliceosome;	GO:0005681|spliceosomal complex;GO:0089701|U2AF;	GO:0003677|DNA binding;GO:0046872|metal ion binding;GO:0030628|pre-mRNA 3'-splice site binding;
PbeC3H38	Chr3.g19614	GWHPAAYT035458	b	PGG	Domain of unknown function. The PGG domain is named for the highly conserved sequence motif found at the startt of the domain. The function is not known.	GO:0000398|mRNA splicing, via spliceosome;	GO:0005681|spliceosomal complex;GO:0089701|U2AF;	GO:0003677|DNA binding;GO:0046872|metal ion binding;GO:0030628|pre-mRNA 3'-splice site binding;
PbeC3H39	Chr3.g19613	GWHPAAYT035459	d	PGG	Domain of unknown function. The PGG domain is named for the highly conserved sequence motif found at the startt of the domain. The function is not known.	GO:0000398|mRNA splicing, via spliceosome;	GO:0005681|spliceosomal complex;GO:0089701|U2AF;	GO:0003677|DNA binding;GO:0046872|metal ion binding;GO:0030628|pre-mRNA 3'-splice site binding;
PbeC3H40	Chr5.g06524	GWHPAAYT043462	a	RRM_5	RNA recognition motif. (a.k.a. RRM, RBD, or RNP domain). The RRM motif is probably diagnostic of an RNA binding protein. RRMs are found in a variety of RNA binding proteins, including various hnRNP proteins, proteins implicated in regulation of alternative splicing, and protein components of snRNPs. The motif also appears in a few single stranded DNA binding proteins.	GO:0000398|mRNA splicing, via spliceosome;	GO:0005681|spliceosomal complex;GO:0089701|U2AF;	GO:0003677|DNA binding;GO:0046872|metal ion binding;GO:0030628|pre-mRNA 3'-splice site binding;
PbeC3H41	Chr17.g26925	GWHPAAYT030146	d	zf-CCCH	Zinc finger C-x8-C-x5-C-x3-H type (and similar).	GO:0061158|3'-UTR-mediated mRNA destabilization;GO:0000288|nuclear-transcribed mRNA catabolic process, deadenylation-dependent decay;GO:0000289|nuclear-transcribed mRNA poly(A) tail shortening;	GO:0005737|cytoplasm;GO:0005829|cytosol;GO:0016021|integral component of membrane;	GO:0017091|AU-rich element binding;GO:0003677|DNA binding;GO:0046872|metal ion binding;GO:0003730|mRNA 3'-UTR binding;GO:0003723|RNA binding;
PbeC3H42	Chr15.g00048	GWHPAAYT024365		rRNA_proc-arch	rRNA-processing arch domain. Mtr4 is the essential RNA helicase, and is an exosome-activating cofactor. This arch domain is carried in Mtr4 and Ski2 (the cytosolic homologue of Mtr4). The arch domain is required for proper 5.8S rRNA processing, and appears to function independently of canonical helicase activity.	GO:0000398|mRNA splicing, via spliceosome;	GO:0005681|spliceosomal complex;GO:0089701|U2AF;	GO:0003677|DNA binding;GO:0046872|metal ion binding;GO:0030628|pre-mRNA 3'-splice site binding;
PbeC3H43	Chr7.g33041	GWHPAAYT049001		zf-C3HC4_2	Zinc finger, C3HC4 type (RING finger).	GO:0045292|mRNA cis splicing, via spliceosome;GO:0034247|snoRNA splicing;	GO:0005684|U2-type spliceosomal complex;	GO:0003677|DNA binding;GO:0046872|metal ion binding;
PbeC3H44	Contig7.g27849	GWHPAAYT057319		zf-C3HC4_2	Zinc finger, C3HC4 type (RING finger).	GO:0045292|mRNA cis splicing, via spliceosome;GO:0034247|snoRNA splicing;	GO:0005684|U2-type spliceosomal complex;	GO:0003677|DNA binding;GO:0046872|metal ion binding;
PbeC3H45	Chr1.g57829	GWHPAAYT000810	d	zf-C3HC4_2	Zinc finger, C3HC4 type (RING finger).	GO:0045292|mRNA cis splicing, via spliceosome;GO:0034247|snoRNA splicing;	GO:0005684|U2-type spliceosomal complex;	GO:0003677|DNA binding;GO:0046872|metal ion binding;
PbeC3H46	Chr15.g03009	GWHPAAYT021404	d	zf-CCCH	Zinc finger C-x8-C-x5-C-x3-H type (and similar).	.	.	GO:0003677|DNA binding;GO:0046872|metal ion binding;GO:0004518|nuclease activity;GO:0003723|RNA binding;
PbeC3H47	Chr4.g40172	GWHPAAYT039624	d	zf-C3HC4_2	Zinc finger, C3HC4 type (RING finger).	GO:0045292|mRNA cis splicing, via spliceosome;GO:0034247|snoRNA splicing;	GO:0005684|U2-type spliceosomal complex;	GO:0003677|DNA binding;GO:0046872|metal ion binding;
PbeC3H48	Chr4.g38089	GWHPAAYT037541	b	zf-CCCH	Zinc finger C-x8-C-x5-C-x3-H type (and similar).	GO:0051028|mRNA transport;GO:1900458|negative regulation of brassinosteroid mediated signaling pathway;GO:0015031|protein transport;	GO:0005737|cytoplasm;GO:0005635|nuclear envelope;GO:0005643|nuclear pore;	GO:0046872|metal ion binding;GO:0043565|sequence-specific DNA binding;
PbeC3H49	Chr2.g41734	GWHPAAYT031715	a	CwfJ_C_1	Protein similar to CwfJ C-terminus 1. This region is found in the N terminus of Schizosaccharomyces pombe protein CwfJ. CwfJ is part of the Cdc5p complex involved in mRNA splicing.	.	GO:0005829|cytosol;	GO:0003677|DNA binding;GO:0046872|metal ion binding;
PbeC3H50	Scaffold24.g58996	GWHPAAYT058631	d	zf-CCCH	Zinc finger C-x8-C-x5-C-x3-H type (and similar).	GO:0061158|3'-UTR-mediated mRNA destabilization;GO:0006355|regulation of transcription, DNA-templated;	GO:0005829|cytosol;	GO:0003677|DNA binding;GO:0003700|transcription factor activity, sequence-specific DNA binding;GO:0046872|metal ion binding;GO:0003730|mRNA 3'-UTR binding;
PbeC3H51	Chr15.g03028	GWHPAAYT021385	a	CwfJ_C_1	Protein similar to CwfJ C-terminus 1. This region is found in the N terminus of Schizosaccharomyces pombe protein CwfJ. CwfJ is part of the Cdc5p complex involved in mRNA splicing.	.	GO:0005829|cytosol;	GO:0003677|DNA binding;GO:0046872|metal ion binding;
PbeC3H52	Chr17.g26918	GWHPAAYT030139	c	zf-CCCH	Zinc finger C-x8-C-x5-C-x3-H type (and similar).	GO:0061158|3'-UTR-mediated mRNA destabilization;GO:0006355|regulation of transcription, DNA-templated;	GO:0005829|cytosol;	GO:0003677|DNA binding;GO:0003700|transcription factor activity, sequence-specific DNA binding;GO:0046872|metal ion binding;GO:0003730|mRNA 3'-UTR binding;
PbeC3H53	Chr6.g51552	GWHPAAYT046336		SMC_N	RecF/RecN/SMC N terminal domain. This domain is found at the N terminus of SMC proteins. The SMC (structural maintenance of chromosomes) superfamily proteins have ATP-binding domains at the N- and C-termini, and two extended coiled-coil domains separated by a hinge in the middle. The eukaryotic SMC proteins form two kind of heterodimers: the SMC1/SMC3 and the SMC2/SMC4 types. These heterodimers c…	.	GO:0005634|nucleus;	GO:0003677|DNA binding;GO:0046872|metal ion binding;
PbeC3H54	Chr15.g01430	GWHPAAYT022983	e	zf-CCCH	Zinc finger C-x8-C-x5-C-x3-H type (and similar).	.	.	GO:0003677|DNA binding;GO:0046872|metal ion binding;
PbeC3H55	Chr8.g54252	GWHPAAYT051284	d	zf-CCCH	Zinc finger C-x8-C-x5-C-x3-H type (and similar).	GO:0006355|regulation of transcription, DNA-templated;GO:0006979|response to oxidative stress;	GO:0005886|plasma membrane;	GO:0003677|DNA binding;GO:0003700|transcription factor activity, sequence-specific DNA binding;GO:0046872|metal ion binding;
PbeC3H56	Chr17.g27259	GWHPAAYT030480		zf-CCCH	Zinc finger C-x8-C-x5-C-x3-H type (and similar).	GO:0010187|negative regulation of seed germination;GO:0006355|regulation of transcription, DNA-templated;GO:0006351|transcription, DNA-templated;	GO:0005634|nucleus;	GO:0003677|DNA binding;GO:0003700|transcription factor activity, sequence-specific DNA binding;GO:0046872|metal ion binding;
PbeC3H57	Chr11.g10365	GWHPAAYT006773	d	RRM_1	RNA recognition motif. (a.k.a. RRM, RBD, or RNP domain). The RRM motif is probably diagnostic of an RNA binding protein. RRMs are found in a variety of RNA binding proteins, including various hnRNP proteins, proteins implicated in regulation of alternative splicing, and protein components of snRNPs. The motif also appears in a few single stranded DNA binding proteins. The RRM structure consists o…	GO:0006406|mRNA export from nucleus;GO:0000398|mRNA splicing, via spliceosome;	GO:0071013|catalytic step 2 spliceosome;GO:0016607|nuclear speck;GO:0071011|precatalytic spliceosome;GO:0070274|RES complex;GO:0005686|U2 snRNP;	GO:0003677|DNA binding;GO:0046872|metal ion binding;GO:0003723|RNA binding;
PbeC3H58	Chr3.g20274	GWHPAAYT034798	d	RRM_1	RNA recognition motif. (a.k.a. RRM, RBD, or RNP domain). The RRM motif is probably diagnostic of an RNA binding protein. RRMs are found in a variety of RNA binding proteins, including various hnRNP proteins, proteins implicated in regulation of alternative splicing, and protein components of snRNPs. The motif also appears in a few single stranded DNA binding proteins. The RRM structure consists o…	GO:0006406|mRNA export from nucleus;GO:0000398|mRNA splicing, via spliceosome;	GO:0071013|catalytic step 2 spliceosome;GO:0016607|nuclear speck;GO:0071011|precatalytic spliceosome;GO:0070274|RES complex;GO:0005686|U2 snRNP;	GO:0003677|DNA binding;GO:0046872|metal ion binding;GO:0003723|RNA binding;
PbeC3H59	Chr1.g56752	GWHPAAYT001887	d	WD40	WD domain, G-beta repeat.	.	.	GO:0003677|DNA binding;GO:0046872|metal ion binding;
PbeC3H60	Chr10.g14221	GWHPAAYT005485	a	zf-CCCH	Zinc finger C-x8-C-x5-C-x3-H type (and similar).	GO:0030154|cell differentiation;GO:0009908|flower development;GO:0010220|positive regulation of vernalization response;	GO:0005634|nucleus;	GO:0003677|DNA binding;GO:0046872|metal ion binding;
PbeC3H61	Chr7.g31952	GWHPAAYT050090	d	WD40	WD domain, G-beta repeat.	.	.	GO:0003677|DNA binding;GO:0046872|metal ion binding;
PbeC3H62	Chr9.g44732	GWHPAAYT056049		zf-CCCH	Zinc finger C-x8-C-x5-C-x3-H type (and similar).	GO:0010187|negative regulation of seed germination;GO:0006355|regulation of transcription, DNA-templated;GO:0006351|transcription, DNA-templated;	GO:0005634|nucleus;	GO:0003677|DNA binding;GO:0003700|transcription factor activity, sequence-specific DNA binding;GO:0046872|metal ion binding;
PbeC3H63	Chr7.g32134	GWHPAAYT049908	c	zf-CCCH	Zinc finger C-x8-C-x5-C-x3-H type (and similar).	GO:0030154|cell differentiation;GO:0009793|embryo development ending in seed dormancy;GO:0006351|transcription, DNA-templated;	GO:0005634|nucleus;	GO:0003677|DNA binding;GO:0003700|transcription factor activity, sequence-specific DNA binding;GO:0046872|metal ion binding;
PbeC3H64	Chr2.g41658	GWHPAAYT031639		zf-CCCH	Zinc finger C-x8-C-x5-C-x3-H type (and similar).	GO:0006355|regulation of transcription, DNA-templated;GO:0006979|response to oxidative stress;	GO:0005886|plasma membrane;	GO:0003677|DNA binding;GO:0003700|transcription factor activity, sequence-specific DNA binding;GO:0046872|metal ion binding;
PbeC3H65	Chr15.g04374	GWHPAAYT020039	d	zf-CCCH	Zinc finger C-x8-C-x5-C-x3-H type (and similar).	GO:0006355|regulation of transcription, DNA-templated;GO:0006979|response to oxidative stress;	GO:0005886|plasma membrane;	GO:0003677|DNA binding;GO:0003700|transcription factor activity, sequence-specific DNA binding;GO:0046872|metal ion binding;
PbeC3H66	Chr5.g06098	GWHPAAYT043888	b	zf-CCCH	Zinc finger C-x8-C-x5-C-x3-H type (and similar).	GO:0030154|cell differentiation;GO:0009908|flower development;GO:0010220|positive regulation of vernalization response;	GO:0005634|nucleus;	GO:0003677|DNA binding;GO:0046872|metal ion binding;
PbeC3H67	Chr11.g11044	GWHPAAYT007452	d	Methyltransf_31	Methyltransferase domain. This family appears to be have methyltransferase activity.	GO:0006396|RNA processing;	.	GO:0003677|DNA binding;GO:0046872|metal ion binding;GO:0008173|RNA methyltransferase activity;
PbeC3H68	Chr3.g19854	GWHPAAYT035218	d	Methyltransf_31	Methyltransferase domain. This family appears to be have methyltransferase activity.	GO:0006396|RNA processing;	.	GO:0003677|DNA binding;GO:0046872|metal ion binding;GO:0008173|RNA methyltransferase activity;
PbeC3H69	Chr15.g03085	GWHPAAYT021328	b	zf-CCCH	Zinc finger C-x8-C-x5-C-x3-H type (and similar).	GO:0006355|regulation of transcription, DNA-templated;GO:0006979|response to oxidative stress;	GO:0005886|plasma membrane;	GO:0003677|DNA binding;GO:0003700|transcription factor activity, sequence-specific DNA binding;GO:0046872|metal ion binding;
PbeC3H70	Chr2.g43953	GWHPAAYT033934	b	RRM_6	RNA recognition motif (a.k.a. RRM, RBD, or RNP domain).	.	.	GO:0003677|DNA binding;GO:0046872|metal ion binding;GO:0003723|RNA binding;
PbeC3H71	Chr15.g00040	GWHPAAYT024373	c	DSHCT	DSHCT (NUC185) domain. This C terminal domain is found in DOB1/SK12/helY-like DEAD box helicases.	GO:0000460|maturation of 5.8S rRNA;GO:0006401|RNA catabolic process;GO:0031125|rRNA 3'-end processing;GO:0006364|rRNA processing;	GO:0005730|nucleolus;GO:0005654|nucleoplasm;GO:0005634|nucleus;	GO:0005524|ATP binding;GO:0004004|ATP-dependent RNA helicase activity;GO:0019843|rRNA binding;
PbeC3H72	Chr12.g35662	GWHPAAYT012207	d	zf-U1	U1 zinc finger. This family consists of several U1 small nuclear ribonucleoprotein C (U1-C) proteins. The U1 small nuclear ribonucleoprotein (U1 snRNP) binds to the pre-mRNA 5' splice site (ss) at early stages of spliceosome assembly. Recruitment of U1 to a class of weak 5' ss is promoted by binding of the protein TIA-1 to uridine-rich sequences immediately downstream from the 5' ss. Binding of T…	.	GO:0005689|U12-type spliceosomal complex;	GO:0003677|DNA binding;GO:0008270|zinc ion binding;
PbeC3H73	Chr11.g11987	GWHPAAYT008395	b	RRM_6	RNA recognition motif (a.k.a. RRM, RBD, or RNP domain).	.	.	GO:0003677|DNA binding;GO:0046872|metal ion binding;GO:0003723|RNA binding;
PbeC3H74	Chr3.g18932	GWHPAAYT036140	a	RRM_6	RNA recognition motif (a.k.a. RRM, RBD, or RNP domain).	.	.	GO:0003677|DNA binding;GO:0046872|metal ion binding;GO:0003723|RNA binding;
PbeC3H75	Chr11.g11986	GWHPAAYT008394	a	RRM_6	RNA recognition motif (a.k.a. RRM, RBD, or RNP domain).	.	.	GO:0003677|DNA binding;GO:0046872|metal ion binding;GO:0003723|RNA binding;
PbeC3H76	Chr15.g03282	GWHPAAYT021131	d	zf-CCCH	Zinc finger C-x8-C-x5-C-x3-H type (and similar).	.	.	GO:0003677|DNA binding;GO:0046872|metal ion binding;
PbeC3H77	Contig11.g40908	GWHPAAYT056600	d	WD40	WD domain, G-beta repeat.	.	.	GO:0003677|DNA binding;GO:0046872|metal ion binding;
PbeC3H78	Chr3.g18931	GWHPAAYT036141	b	RRM_6	RNA recognition motif (a.k.a. RRM, RBD, or RNP domain).	.	.	GO:0003677|DNA binding;GO:0046872|metal ion binding;GO:0003723|RNA binding;
PbeC3H79	Chr2.g42977	GWHPAAYT032958		WD40	WD domain, G-beta repeat.	.	.	GO:0003677|DNA binding;GO:0046872|metal ion binding;
PbeC3H80	Chr3.g18710	GWHPAAYT036362	d	RRM_6	RNA recognition motif (a.k.a. RRM, RBD, or RNP domain).	.	.	GO:0003677|DNA binding;GO:0046872|metal ion binding;GO:0004518|nuclease activity;GO:0003723|RNA binding;
PbeC3H81	Chr11.g12367	GWHPAAYT008775	b	zf-RING_3	zinc-finger.	GO:0006355|regulation of transcription, DNA-templated;GO:0006979|response to oxidative stress;	GO:0005886|plasma membrane;	GO:0003677|DNA binding;GO:0003700|transcription factor activity, sequence-specific DNA binding;GO:0046872|metal ion binding;
PbeC3H82	Chr7.g32324	GWHPAAYT049718	a	Ank_2	Ankyrin repeats (3 copies).	GO:0050832|defense response to fungus;GO:0006355|regulation of transcription, DNA-templated;GO:0010200|response to chitin;GO:0009409|response to cold;	GO:0005634|nucleus;	GO:0003677|DNA binding;GO:0003700|transcription factor activity, sequence-specific DNA binding;GO:0046872|metal ion binding;
PbeC3H83	Chr14.g48436	GWHPAAYT017283	a	Ank_2	Ankyrin repeats (3 copies).	GO:0006355|regulation of transcription, DNA-templated;	GO:0005737|cytoplasm;GO:0005634|nucleus;	GO:0003677|DNA binding;GO:0003700|transcription factor activity, sequence-specific DNA binding;GO:0046872|metal ion binding;
PbeC3H84	Scaffold25.g59028	GWHPAAYT058639	a	Ank_2	Ankyrin repeats (3 copies).	GO:0006355|regulation of transcription, DNA-templated;	GO:0005737|cytoplasm;GO:0005634|nucleus;	GO:0003677|DNA binding;GO:0003700|transcription factor activity, sequence-specific DNA binding;GO:0046872|metal ion binding;
PbeC3H85	Chr12.g37369	GWHPAAYT010500	e	Ank_2	Ankyrin repeats (3 copies).	GO:0006355|regulation of transcription, DNA-templated;	GO:0005737|cytoplasm;GO:0005634|nucleus;	GO:0003677|DNA binding;GO:0003700|transcription factor activity, sequence-specific DNA binding;GO:0046872|metal ion binding;
PbeC3H86	Chr16.g31392	GWHPAAYT024495	d	zf-CCCH	Zinc finger C-x8-C-x5-C-x3-H type (and similar).	.	.	GO:0003677|DNA binding;GO:0046872|metal ion binding;GO:0003729|mRNA binding;
PbeC3H87	Chr11.g10327	GWHPAAYT006735	a	Ank_2	Ankyrin repeats (3 copies).	GO:0006355|regulation of transcription, DNA-templated;	.	GO:0003677|DNA binding;GO:0003700|transcription factor activity, sequence-specific DNA binding;GO:0046872|metal ion binding;
PbeC3H88	Chr3.g20309	GWHPAAYT034763	d	Ank_2	Ankyrin repeats (3 copies).	GO:0006355|regulation of transcription, DNA-templated;	.	GO:0003677|DNA binding;GO:0003700|transcription factor activity, sequence-specific DNA binding;GO:0046872|metal ion binding;
PbeC3H89	Chr13.g24502	GWHPAAYT013030		zf-CCCH	Zinc finger C-x8-C-x5-C-x3-H type (and similar).	.	.	GO:0003677|DNA binding;GO:0046872|metal ion binding;GO:0003729|mRNA binding;
PbeC3H90	Chr2.g42252	GWHPAAYT032233	d	Plus-3	Plus-3 domain. This domain is about 90 residues in length and is often found associated with the pfam02213 domain. The function of this domain is uncertain. It is possible that this domain is involved in DNA binding as it has three conserved positively charged residues, hence this domain has been named the plus-3 domain. It is found in yeast Rtf1 which may be a transcription elongation factor.	.	.	GO:0003677|DNA binding;GO:0046872|metal ion binding;
PbeC3H91	Chr10.g14581	GWHPAAYT005126	d	YTH	YT521-B-like domain. A protein of the YTH family has been shown to selectively remove transcripts of meiosis-specific genes expressed in mitotic cells. It has been speculated that in higher eukaryotic YTH-family members may be involved in similar mechanisms to suppress gene regulation during gametogenesis or general silencing. The rat protein YT521-B is a tyrosine-phosphorylated nuclear protein, …	GO:0031124|mRNA 3'-end processing;GO:0006378|mRNA polyadenylation;GO:0009626|plant-type hypersensitive response;GO:0034052|positive regulation of plant-type hypersensitive response;GO:0043068|positive regulation of programmed cell death;GO:1900363|regulation of mRNA polyadenylation;GO:2000031|regulation of salicylic acid mediated signaling pathway;GO:0006979|response to oxidative stress;GO:000639…	GO:0005737|cytoplasm;GO:0005847|mRNA cleavage and polyadenylation specificity factor complex;GO:0005634|nucleus;	GO:0005516|calmodulin binding;GO:0003677|DNA binding;GO:0004519|endonuclease activity;GO:0004521|endoribonuclease activity;GO:0046872|metal ion binding;GO:0003729|mRNA binding;GO:0003723|RNA binding;
PbeC3H92	Chr5.g06436	GWHPAAYT043550	d	YTH	YT521-B-like domain. A protein of the YTH family has been shown to selectively remove transcripts of meiosis-specific genes expressed in mitotic cells. It has been speculated that in higher eukaryotic YTH-family members may be involved in similar mechanisms to suppress gene regulation during gametogenesis or general silencing. The rat protein YT521-B is a tyrosine-phosphorylated nuclear protein, …	GO:0031124|mRNA 3'-end processing;GO:0006378|mRNA polyadenylation;GO:0009626|plant-type hypersensitive response;GO:0034052|positive regulation of plant-type hypersensitive response;GO:0043068|positive regulation of programmed cell death;GO:1900363|regulation of mRNA polyadenylation;GO:2000031|regulation of salicylic acid mediated signaling pathway;GO:0006979|response to oxidative stress;GO:000639…	GO:0005737|cytoplasm;GO:0005847|mRNA cleavage and polyadenylation specificity factor complex;GO:0005634|nucleus;	GO:0005516|calmodulin binding;GO:0003677|DNA binding;GO:0004519|endonuclease activity;GO:0004521|endoribonuclease activity;GO:0046872|metal ion binding;GO:0003729|mRNA binding;GO:0003723|RNA binding;
PbeC3H93	Chr10.g16747	GWHPAAYT002960	b	GYF	GYF domain. The GYF domain is named because of the presence of Gly-Tyr-Phe residues. The GYF domain is a proline-binding domain in CD2-binding protein.	GO:0032776|DNA methylation on cytosine;GO:0031047|gene silencing by RNA;GO:0010964|regulation of chromatin silencing by small RNA;GO:0006351|transcription, DNA-templated;	GO:0005829|cytosol;GO:0005634|nucleus;	GO:0003677|DNA binding;GO:0042393|histone binding;GO:0046872|metal ion binding;
PbeC3H94	Chr15.g04808	GWHPAAYT019605	a	FbpA	Fibronectin-binding protein A N-terminus (FbpA). This family consists of the N-terminal region of the prokaryotic fibronectin-binding protein. Fibronectin binding is considered to be an important virulence factor in streptococcal infections. Fibronectin is a dimeric glycoprotein that is present in a soluble form in plasma and extracellular fluids; it is also present in a fibrillar form on cell su…	.	.	GO:0003677|DNA binding;GO:0046872|metal ion binding;
PbeC3H95	Chr1.g57142	GWHPAAYT001497	a	Ank_2	Ankyrin repeats (3 copies).	GO:0050832|defense response to fungus;GO:0006355|regulation of transcription, DNA-templated;GO:0010200|response to chitin;GO:0009409|response to cold;	GO:0005634|nucleus;	GO:0003677|DNA binding;GO:0003700|transcription factor activity, sequence-specific DNA binding;GO:0046872|metal ion binding;
PbeC3H96	Chr12.g36413	GWHPAAYT011456	a	zf-CCCH	Zinc finger C-x8-C-x5-C-x3-H type (and similar).	.	.	GO:0003677|DNA binding;GO:0046872|metal ion binding;
PbeC3H97	Chr4.g39601	GWHPAAYT039053	d	zf-CCCH	Zinc finger C-x8-C-x5-C-x3-H type (and similar).	.	.	GO:0003677|DNA binding;GO:0046872|metal ion binding;
PbeC3H98	Chr2.g42234	GWHPAAYT032215		zf-CCCH	Zinc finger C-x8-C-x5-C-x3-H type (and similar).	.	.	GO:0003677|DNA binding;GO:0046872|metal ion binding;
PbeC3H99	Chr15.g02644	GWHPAAYT021769	c	DUF2486	Protein of unknown function (DUF2486). This family is made up of members from various Burkholderia spp. The function is unknown.	.	.	GO:0003677|DNA binding;GO:0046872|metal ion binding;
PbeC3H100	Chr7.g32677	GWHPAAYT049365	d	zf-CCCH	Zinc finger C-x8-C-x5-C-x3-H type (and similar).	.	.	GO:0003677|DNA binding;GO:0046872|metal ion binding;
PbeC3H101	Chr5.g08967	GWHPAAYT041019	a	Plus-3	Plus-3 domain. This domain is about 90 residues in length and is often found associated with the pfam02213 domain. The function of this domain is uncertain. It is possible that this domain is involved in DNA binding as it has three conserved positively charged residues, hence this domain has been named the plus-3 domain. It is found in yeast Rtf1 which may be a transcription elongation factor.	GO:0032776|DNA methylation on cytosine;GO:0031047|gene silencing by RNA;GO:0010964|regulation of chromatin silencing by small RNA;GO:0006351|transcription, DNA-templated;	GO:0005829|cytosol;GO:0005634|nucleus;	GO:0003677|DNA binding;GO:0042393|histone binding;GO:0046872|metal ion binding;
PbeC3H102	Chr9.g45727	GWHPAAYT055054	e	SAP	SAP domain. The SAP (after SAF-A/B, Acinus and PIAS) motif is a putative DNA/RNA binding domain found in diverse nuclear and cytoplasmic proteins.	.	.	GO:0003677|DNA binding;GO:0046872|metal ion binding;
PbeC3H103	Chr9.g46280	GWHPAAYT054501	b	RRM_1	RNA recognition motif. (a.k.a. RRM, RBD, or RNP domain). The RRM motif is probably diagnostic of an RNA binding protein. RRMs are found in a variety of RNA binding proteins, including various hnRNP proteins, proteins implicated in regulation of alternative splicing, and protein components of snRNPs. The motif also appears in a few single stranded DNA binding proteins. The RRM structure consists o…	.	.	GO:0003677|DNA binding;GO:0046872|metal ion binding;GO:0004518|nuclease activity;GO:0003723|RNA binding;
PbeC3H104	Chr1.g57460	GWHPAAYT001179	d	zf-CCCH	Zinc finger C-x8-C-x5-C-x3-H type (and similar).	.	.	GO:0003677|DNA binding;GO:0046872|metal ion binding;
PbeC3H105	Chr7.g32736	GWHPAAYT049306	d	RRM_1	RNA recognition motif. (a.k.a. RRM, RBD, or RNP domain). The RRM motif is probably diagnostic of an RNA binding protein. RRMs are found in a variety of RNA binding proteins, including various hnRNP proteins, proteins implicated in regulation of alternative splicing, and protein components of snRNPs. The motif also appears in a few single stranded DNA binding proteins. The RRM structure consists o…	GO:0000387|spliceosomal snRNP assembly;	GO:0000974|Prp19 complex;GO:0071006|U2-type catalytic step 1 spliceosome;GO:0071007|U2-type catalytic step 2 spliceosome;	GO:0003677|DNA binding;GO:0046872|metal ion binding;GO:0036002|pre-mRNA binding;GO:0017070|U6 snRNA binding;
PbeC3H106	Contig23.g58970	GWHPAAYT056822	d	RRM_1	RNA recognition motif. (a.k.a. RRM, RBD, or RNP domain). The RRM motif is probably diagnostic of an RNA binding protein. RRMs are found in a variety of RNA binding proteins, including various hnRNP proteins, proteins implicated in regulation of alternative splicing, and protein components of snRNPs. The motif also appears in a few single stranded DNA binding proteins. The RRM structure consists o…	GO:0000387|spliceosomal snRNP assembly;	GO:0000974|Prp19 complex;GO:0071006|U2-type catalytic step 1 spliceosome;GO:0071007|U2-type catalytic step 2 spliceosome;	GO:0003677|DNA binding;GO:0046872|metal ion binding;GO:0036002|pre-mRNA binding;GO:0017070|U6 snRNA binding;
PbeC3H107	Chr17.g25742	GWHPAAYT028963	b	RRM_6	RNA recognition motif (a.k.a. RRM, RBD, or RNP domain).	.	.	GO:0003677|DNA binding;GO:0046872|metal ion binding;GO:0004518|nuclease activity;GO:0003723|RNA binding;
PbeC3H108	Chr8.g54049	GWHPAAYT051081	d	G-patch	G-patch domain. This domain is found in a number of RNA binding proteins, and is also found in proteins that contain RNA binding domains. This suggests that this domain may have an RNA binding function. This domain has seven highly conserved glycines.	.	.	GO:0003677|DNA binding;GO:0046872|metal ion binding;
PbeC3H109	Chr9.g46958	GWHPAAYT053823	c	Ank_2	Ankyrin repeats (3 copies).	GO:0006397|mRNA processing;GO:0051028|mRNA transport;GO:1901000|regulation of response to salt stress;GO:2000070|regulation of response to water deprivation;GO:0008380|RNA splicing;GO:0010228|vegetative to reproductive phase transition of meristem;	GO:0005829|cytosol;GO:0005634|nucleus;GO:0005681|spliceosomal complex;	GO:0003729|mRNA binding;
PbeC3H110	Chr15.g03728	GWHPAAYT020685	c	zf-CCCH	Zinc finger C-x8-C-x5-C-x3-H type (and similar).	GO:0006378|mRNA polyadenylation;GO:0016973|poly(A)+ mRNA export from nucleus;	GO:0005847|mRNA cleavage and polyadenylation specificity factor complex;	GO:0003677|DNA binding;GO:0004521|endoribonuclease activity;GO:0046872|metal ion binding;GO:0003723|RNA binding;
PbeC3H111	Chr9.g46463	GWHPAAYT054318	d	DUF812	Protein of unknown function (DUF812). This family consists of several eukaryotic proteins of unknown function.	.	.	GO:0003677|DNA binding;GO:0046872|metal ion binding;
PbeC3H112	Chr16.g31411	GWHPAAYT024476	e	RRM_1	RNA recognition motif. (a.k.a. RRM, RBD, or RNP domain). The RRM motif is probably diagnostic of an RNA binding protein. RRMs are found in a variety of RNA binding proteins, including various hnRNP proteins, proteins implicated in regulation of alternative splicing, and protein components of snRNPs. The motif also appears in a few single stranded DNA binding proteins. The RRM structure consists o…	GO:0000387|spliceosomal snRNP assembly;	GO:0000974|Prp19 complex;GO:0071006|U2-type catalytic step 1 spliceosome;GO:0071007|U2-type catalytic step 2 spliceosome;	GO:0003677|DNA binding;GO:0046872|metal ion binding;GO:0036002|pre-mRNA binding;GO:0017070|U6 snRNA binding;
PbeC3H113	Chr15.g02618	GWHPAAYT021795	b	Plus-3	Plus-3 domain. This domain is about 90 residues in length and is often found associated with the pfam02213 domain. The function of this domain is uncertain. It is possible that this domain is involved in DNA binding as it has three conserved positively charged residues, hence this domain has been named the plus-3 domain. It is found in yeast Rtf1 which may be a transcription elongation factor.	.	.	GO:0003677|DNA binding;GO:0046872|metal ion binding;
PbeC3H114	Chr9.g47145	GWHPAAYT053636	d	DUF1421	Protein of unknown function (DUF1421). This family represents a conserved region approximately 350 residues long within a number of plant proteins of unknown function.	.	.	GO:0003677|DNA binding;GO:0046872|metal ion binding;GO:0003729|mRNA binding;
PbeC3H115	Chr17.g24848	GWHPAAYT028069	e	DUF1421	Protein of unknown function (DUF1421). This family represents a conserved region approximately 350 residues long within a number of plant proteins of unknown function.	.	.	GO:0003677|DNA binding;GO:0046872|metal ion binding;GO:0003729|mRNA binding;
PbeC3H116	Chr14.g50202	GWHPAAYT019049	b	SRI	SRI (Set2 Rpb1 interacting) domain. The SRI (Set2 Rpb1 interacting) domain mediates RNA polymerase II interaction and couples histone H3 K36 methylation with transcript elongation. This domain is conserved from yeast to humans. Members of this family form a compact, closed three-helix bundle, with an up-down-up topology. The first and second helices are antiparallel to each other and are of simil…	.	.	GO:0003677|DNA binding;GO:0046872|metal ion binding;
PbeC3H117	Chr11.g12044	GWHPAAYT008452	e	Bac_export_2	FlhB HrpN YscU SpaS Family. This family includes the following members: FlhB, HrpN, YscU, SpaS, HrcU SsaU and YopU. All of these proteins export peptides using the type III secretion system. The peptides exported are quite diverse.	GO:0006355|regulation of transcription, DNA-templated;	GO:0005737|cytoplasm;	GO:0003677|DNA binding;GO:0003700|transcription factor activity, sequence-specific DNA binding;GO:0046872|metal ion binding;
